# Supplementary material for: Predictive and Prognostic Utility of the Serum Level of Resistin-Like Molecule Beta for Risk Stratification in Patients with Community-Acquired Pneumonia
Source: Pathogens. 2021 Jan 25;10(2):122. doi: 10.3390/pathogens10020122 (PMC7912120; doi:10.3390/pathogens10020122)
Supplement: Supplementary file 1 [file pathogens-10-00122-s001.zip]

Archive with 7 entries (5 files):
- pathogens-1041332/
- pathogens-1041332/pathogens-1041332-supplementary/
- pathogens-1041332/pathogens-1041332-supplementary/Figure S1.docx
- pathogens-1041332/pathogens-1041332-supplementary/Figure S2.docx
- pathogens-1041332/pathogens-1041332-supplementary/Table S1.xlsx
- pathogens-1041332/pathogens-1041332-supplementary/Table S2.docx
- pathogens-1041332/pathogens-1041332-supplementary/Table S3.docx
