# Supplementary material for: Predictive and Prognostic Utility of the Serum Level of Resistin-Like Molecule Beta for Risk Stratification in Patients with Community-Acquired Pneumonia
Source: Pathogens. 2021 Jan 25;10(2):122. doi: 10.3390/pathogens10020122 (PMC7912120; doi:10.3390/pathogens10020122)
Supplement: Supplementary file 1 [file pathogens-10-00122-s001.zip › pathogens-1041332/pathogens-1041332-supplementary/Table S1.xlsx]

## Sheet: Sheet7
Severity of pneumonia (1=SCAP, 0=NSCAP)	Sample number	RELM-β(pg/mL)	Type of pathogen infection (1=simple bacterial infection; 2=simple virus infection; 3=simple atypical pathogen infection; 4=multiple types of pathogen co-infection; 5=unkown)	Types of bacteria detected	Atypical pathogen infection detected	Virus infection detected
0	N01	471.095	5
0	N02	43.057	5
0	N03	255.094	5
0	N04	498.907	5
0	N05	516.673	5
0	N06	770.326	5
0	N07	466.391	5
0	N08	853.555	5
0	N09	61.8827	5
0	N10	943.677	1	p.aeruginosa
0	N100	749.518	5
0	N101	952.638	5
0	N102	142.14	2			RhV
0	N103	53.9561	1	Pae
0	N104	795.095	5
0	N105	141.976	4	Hin, Sau	LPN
0	N106	83.0956	4	Spn		Inf A
0	N107	91.9143	3		Mpn
0	N108	581.812	1	Pae、Sma
0	N109	668.429	1	Kpn
0	N11	214.47	5
0	N110	1935.29	3		Mpn
0	N111	704.255	1	Kpn
0	N112	402.129	5
0	N12	208.525	3		Cpn
0	N13	741.091	5
0	N14	61.8827	5
0	N15	348.729	5
0	N16	817.885	5
0	N17	174.159	5
0	N18	1006.14	1	MRSA, Aba
0	N19	531.257	1	Pae, Sma
0	N20	353.834	5
0	N21	58.9102	3		Cpn
0	N22	121.576	1	Meca
0	N23	876.344	5
0	N24	101.516	5
0	N25	366.577	5
0	N26	155.021	5
0	N27	958.583	5
0	N28	73.9171	5
0	N29	343.278	5
0	N30	130.807	5
0	N31	361.483	2			ADV
0	N32	588.013	5
0	N33	356.384	5
0	N34	360.122	5
0	N35	416.044	2			Flu A
0	N36	110.433	5
0	N37	662.646	2			ADV, RhV
0	N38	191.681	5
0	N39	708.632	1	Spn
0	N40	71.791	5
0	N41	184.628	5
0	N42	93.5893	5
0	N43	108.37	5
0	N44	146.103	5
0	N45	407.193	2			RhV
0	N46	48.0111	5
0	N47	145.287	5
0	N48	195.645	1	MecA
0	N49	129.489	1	Spn
0	N50	32.1578	1	Meca
0	N51	136.195	5
0	N52	154.486	4	Mtb		RSV
0	N53	381.921	2			EntV
0	N54	97.5526	5
0	N55	204.216	5
0	N56	159.975	4	Kpn	MPN	HRV
0	N57	448.814	5
0	N58	71.26	2			ADV
0	N59	650.435	5
0	N60	168.918	5
0	N61	1228.09	1	Sma
0	N62	269.957	3		Mpn
0	N63	505.774	5
0	N64	379.939	2			FLUA
0	N65	64.8552	2			Inf A
0	N66	83.681	3		Mpn
0	N67	56.9286	5
0	N68	306.618	1	Kpn, Aba
0	N69	159.975	5
0	N70	160.966	5
0	N71	283.828	1	Spn
0	N72	71.791	2			Inf B
0	N73	58.9102	5
0	N74	99.5342	3		Mpn
0	N75	79.7176	1	Aba
0	N76	121.332	1	Sma
0	N77	1321.23	3		Cpn
0	N78	2334.84	1	Pae
0	N79	115.387	3		Mpn
0	N80	94.5801	5
0	N81	53.9561	3
0	N82	257.076	5
0	N83	834.73	5
0	N84	1091.35	5
0	N85	66.8369	1	Eco, Pae, Sma
0	N86	90.6168	3		Mpn
0	N87	265.994	1	Pae, Sma
0	N88	389.847	5
0	N89	516.673	3		MPN
0	N90	112.415	4		MPN	ADV
0	N91	249.149	3		Mpn
0	N92	228.342	3		Mpn
0	N93	66.8369	4	Spn		Inf A
0	N94	124.305	2			Inf B
0	N95	209.516	4	Mtb	Mpn
0	N96	208.525	5
0	N97	70.8002	5
0	N98	927.867	5
0	N99	45.0386	5
1	S01	465.137	5
1	S02	710.876	5
1	S03	765.371	5
1	S04	560.971	5
1	S05	590.545	5
1	S06	741.592	5
1	S07	528.774	5
1	S08	1246.91	5
1	S09	953.629	3		Cpn
1	S10	656.568	5
1	S100	532.778	5
1	S101	1055.98	2			CoV
1	S102	564.973	1	Mpn
1	S103	1507.59	1	Pae, Sma
1	S104	732.796	5
1	S105	212.788	3		Mpn
1	S106	319.675	4	Spn, Pae	MPN	ADV
1	S107	481.234	5
1	S108	503.339	2			Flu A
1	S109	129.321	2			Flu A
1	S11	883.28	2			Hmpv
1	S110	798.84	5
1	S111	231.602	5
1	S112	1084.42	1	Pae, Sma
1	S113	1312.37	1	Pae, Sma
1	S114	807.58	1	MecA, Kpn, Pae, Aba
1	S12	431.189	5
1	S13	1107.23	1	Spn
1	S14	511.369	1	Spn
1	S15	517.422	1	Spn、Kpn
1	S16	1329.24	5
1	S17	635.86	2			Flu A
1	S18	315.634	2			Flu A
1	S19	503.339	1	Meca，Mtb, Pae, Sma
1	S20	252.297	1	Spn
1	S21	254.886	2			FLUA
1	S22	1080.44	2			RhV
1	S23	908.706	1	Meca
1	S24	213.338	2			Flu A
1	S25	888.753	5
1	S26	1101.15	2			PIV, RhV
1	S27	438.749	1	Spn, Pae
1	S28	1487.06	1	Meca, Eco
1	S29	751.872	5
1	S30	626.724	2			Flu B
1	S31	520.077	4		Mpn
1	S32	590.545	5
1	S33	147.741	1	Kpn, Hin, MecA
1	S34	739.892	4	Aba		CoV
1	S35	979.554	5
1	S36	763.912	2			ADV
1	S37	335.951	2			CoV
1	S38	528.774	2			Flu B
1	S39	1291.54	2			CoV, RhV
1	S40	1016.63	1	Hin
1	S41	588.085	4	Eco,Kpn, pae, aba, MRSA		PIV
1	S42	1199.84	5
1	S43	215.942	5
1	S44	982.031	1	Pae
1	S45	573.311	5
1	S46	1204.6	1	Sma
1	S47	407.688	1	Sau
1	S48	195.082	5
1	S49	202.086	2			ADV
1	S50	389.454	2			ADV
1	S51	812.575	5
1	S52	2426.68	1	Sau、Kpn、Pae、Hin
1	S53	1583.83	1	Pae, Sma
1	S54	501.401	5
1	S55	443.783	5
1	S56	111.86	2
1	S57	310.322	1	Kpn pae
1	S58	872.527	5
1	S59	232.845	5
1	S60	1090.2	1	MecA, Kpn, Pae, Aba
1	S61	738.693	5
1	S62	1279.92	5
1	S63	257.475	5
1	S64	2730.5	4	Meca，Mtb		RhV
1	S65	994.406	5
1	S66	1124.21	1	Kpn
1	S66	1321.58	1	Pae, Meca
1	S67	1282.8	1	Pae
1	S68	389.064	1	meca
1	S69	401.083	1	meca, Pae, Kpn
1	S70	766.405	1	Aba
1	S71	199.661	5
1	S72	1549.19	2			RhV
1	S73	907.46	5	Meca
1	S74	551.81	5
1	S75	846.302	5
1	S76	996.879	5
1	S77	1285.73	1	Meca, Sau
1	S78	1355.9	5
1	S79	1057.2	5
1	S80	3759.83	1	Aba
1	S81	3392.96	1	meca，Mtb
1	S82	803.834	1	Aba, Mtb
1	S83	357.289	5
1	S84	858.792	5
1	S85	810.078	5
1	S86	201.276	5
1	S87	1162.79	5	Sma
1	S88	347.462	2			RhV
1	S89	803.834	5
1	S90	174.917	4	Sau	CPN
1	S91	267.9	2			CoV
1	S92	737.769	2			FLUA
1	S93	747.721	2			RhV
1	S94	1144.74	5
1	S95	119.938	1	Pae
1	S96		5
1	S97	745.232	4	Pae,Aba	Mpn
1	S98	1924.88	2			RhV
1	S99	1014.17	4	Kpn		RhV
Bacteria: Spn, streptococcus pneumonia; Sau, staphylococcus aureus; Eco, escherichia coli; Kpn, klebsiella pneumonia; Pae, pseudomonas aeruginosa; Aba, acinetobacter baumannii; Sma, stenotrophomonas maltophilia; Hin, haemophilus influenza; Mtb, methicillin-resistant staphylococcus aureus; P.aeruginosa, pseudomonas aeruginosa; Meca, mycobacterium tuberculosis complex. Viruses: ADV, adenovirus; PIV…
